# Supplementary material for: On-the-Fly Ring-Polymer Molecular Dynamics Calculations of the Dissociative Photodetachment Process of the Oxalate Anion
Source: Molecules. 2021 Nov 29;26(23):7250. doi: 10.3390/molecules26237250 (PMC8658898; doi:10.3390/molecules26237250)
Supplement: Supplementary file 1 [file molecules-26-07250-s001.zip]

Archive with 1 entries (1 files):
- molecules-1473362-supplementary.pdf
